# Supplementary material for: Cordycepin Augments the Efficacy of Anti-PD1 against Colon Cancer
Source: Biomedicines. 2024 Jul 15;12(7):1568. doi: 10.3390/biomedicines12071568 (PMC11274779; doi:10.3390/biomedicines12071568)
Supplement: Supplementary file 1 [file biomedicines-12-01568-s001.zip]

Archive with 1 entries (1 files):
- biomedicines-3047810-supplementary.pdf
